# Supplementary material for: Nicotine Risk Education and Its Impact on Knowledge, Perceptions, and Behavioral Intentions: A Scoping Review of U.S. Studies
Source: Int J Environ Res Public Health. 2026 May 11;23(5):636. doi: 10.3390/ijerph23050636 (PMC13207396; doi:10.3390/ijerph23050636)
Supplement: Supplementary file 1 [file ijerph-23-00636-s001.zip]

Archive with 1 entries (1 files):
- ijerph-4175854-supplementary.pdf
